# Supplementary material for: Unveiling the Cultivation of Nostoc sp. under Controlled Laboratory Conditions
Source: Biology (Basel). 2024 Apr 28;13(5):306. doi: 10.3390/biology13050306 (PMC11118237; doi:10.3390/biology13050306)
Supplement: Supplementary file 1 [file biology-13-00306-s001.zip]

Archive with 1 entries (1 files):
- biology-2957628-supplementary.pdf
